# Supplementary material for: Pregnancy-associated thrombotic thrombocytopenic purpura complicated by Sjögren’s syndrome and non-neutralising antibodies to ADAMTS13: a case report
Source: BMC Pregnancy Childbirth. 2021 Dec 3;21:804. doi: 10.1186/s12884-021-04167-9 (PMC8641216; doi:10.1186/s12884-021-04167-9)
Supplement: Supplementary file 1 — Additional file 1. [file 12884_2021_4167_MOESM1_ESM.xlsx]

## Sheet: Sheet1
	LDH	AST
2019-10-18	4886	52
2019-10-19	4910	52
2019-10-20	4107	62
2019-10-21	4138	49
2019-10-22	3663	46
2019-10-23	1280	25
2019-10-24	801	20
2019-10-25	586	20
2019-10-26	548	23
2019-10-27	519	23
	Platelet	Hemoglobin
2019-10-18	7	66
2019-10-19	18	81
	15	76
	39	69
	52	81
2019-10-20	33	91
	17	82
2019-10-21	21	90
	38	85
2019-10-22	28	101
2019-10-23	18	87
	36	85
2019-10-24	48	77
	67	84
2019-10-25	78	84
	85	83
2019-10-26	83	75
2019-10-27	107	78
2019-10-28	159	84
