# Supplementary material for: Pregnancy-associated thrombotic thrombocytopenic purpura complicated by Sjögren’s syndrome and non-neutralising antibodies to ADAMTS13: a case report
Source: BMC Pregnancy Childbirth. 2021 Dec 3;21:804. doi: 10.1186/s12884-021-04167-9 (PMC8641216; doi:10.1186/s12884-021-04167-9)
Supplement: Supplementary file 3 — Additional file 3. [file 12884_2021_4167_MOESM3_ESM.xlsx]

## Sheet: Sheet1
plasma dilution	OD
	normal human	TTP patient	our patient
1:1200	0.000	0.018	0.024
1:800	0.005	0.029	0.046
1:600	0.005	0.046	0.082
1:400	0.004	0.102	0.113
1:300	0.010	0.154	0.180
1:200	0.008	0.203	0.220
1:100	0.012	0.300	0.340
1:50	0.013	0.423	0.420
1:20	0.018	0.600	0.592
